# Supplementary material for: AIM: An Advanced Hybrid Inference Model Combining Clinical Rules and Lifelog-Based Learning for Health Risk Prediction
Source: Life (Basel). 2026 Jun 1;16(6):928. doi: 10.3390/life16060928 (PMC13302408; doi:10.3390/life16060928)
Supplement: Supplementary file 1 [file life-16-00928-s001.zip]

Archive with 2 entries (2 files):
- Supplimental Documents_S1.pdf
- Supplimental Documents_S2.pdf
